# Supplementary material for: First chloroplast genomics study of Phoenix dactylifera (var. Naghal and Khanezi): A comparative analysis
Source: PLoS One. 2018 Jul 31;13(7):e0200104. doi: 10.1371/journal.pone.0200104 (PMC6067692; doi:10.1371/journal.pone.0200104)
Supplement: S10 Table — (XLS) [file pone.0200104.s010.xls]

## Sheet: MatrixOutput
S10 Table. Average pairwise distance of plastid sequences from P. dactylifera var Khanezi and Naghal with other two varieties
		Khanezi	Naghal	Khalas	Aseel
	Khanezi
	Naghal	0.000151773
	Khalas	0.000107502	6.95588e-05
	Aseel	0.000101178	7.58827e-05	3.16167e-05

## Sheet: Caption
Table. Estimates of Evolutionary Divergence between Sequences
The number of base substitutions per site from between sequences are shown. Analyses were conducted using the Tamura 3-parameter model [1]. The analysis involved 4 nucleotide sequences. All positions containing gaps and missing data were eliminated. There were a total of 158148 positions in the final dataset. Evolutionary analyses were conducted in MEGA6 [2].
1. Tamura K. (1992). Estimation of the number of nucleotide substitutions when there are strong transition-transversion and G + C-content biases. Molecular Biology and Evolution 9:678-687.
2. Tamura K., Stecher G., Peterson D., Filipski A., and Kumar S. (2013). MEGA6: Molecular Evolutionary Genetics Analysis version 6.0. Molecular Biology and Evolution30: 2725-2729.
Disclaimer: Although utmost care has been taken to ensure the correctness of the caption, the caption text is provided "as is" without any warranty of any kind. Authors advise the user to carefully check the caption prior to its use for any purpose and report any errors or problems to the authors immediately (www.megasoftware.net). In no event shall the authors and their employers be liable for a…
